# Supplementary material for: Insulin-Induced Recurrent Hypoglycemia Up-Regulates Glucose Metabolism in the Brain Cortex of Chemically Induced Diabetic Rats
Source: Int J Mol Sci. 2021 Dec 15;22(24):13470. doi: 10.3390/ijms222413470 (PMC8708764; doi:10.3390/ijms222413470)
Supplement: Supplementary file 1 [file ijms-22-13470-s001.zip]

Archive with 34 entries (33 files):
- Figs. Supp/
- Figs. Supp/Figure S1.jpg
- Figs. Supp/Figure S2.jpg
- Figs. Supp/Figure S3.jpg
- Figs. Supp/Figure S4.jpg
- Figs. Supp/Figure S10.jpg
- Figs. Supp/Figure S11.jpg
- Figs. Supp/Figure S12.jpg
- Figs. Supp/Figure S13.jpg
- Figs. Supp/Figure S14.jpg
- Figs. Supp/Figure S15.jpg
- Figs. Supp/Figure S16.jpg
- Figs. Supp/Figure S17.jpg
- Figs. Supp/Figure S18.jpg
- Figs. Supp/Figure S19.jpg
- Figs. Supp/Figure S20.jpg
- Figs. Supp/Figure S21.jpg
- Figs. Supp/Figure S22.jpg
- Figs. Supp/Figure S23.jpg
- Figs. Supp/Figure S24.jpg
- Figs. Supp/Figure S25.jpg
- Figs. Supp/Figure S26.jpg
- Figs. Supp/Figure S27.jpg
- Figs. Supp/Figure S28.jpg
- Figs. Supp/Figure S29.jpg
- Figs. Supp/Figure S30.jpg
- Figs. Supp/Figure S31.jpg
- Figs. Supp/Figure S32.jpg
- Figs. Supp/Figure S33.jpg
- Figs. Supp/Figure S5.jpg
- Figs. Supp/Figure S6.jpg
- Figs. Supp/Figure S7.jpg
- Figs. Supp/Figure S8.jpg
- Figs. Supp/Figure S9.jpg
